# Supplementary material for: Carboxylated ε-Poly-l-lysine Improves Post-Thaw Quality, Mitochondrial Functions and Antioxidant Defense of Goat Cryopreserved Sperm
Source: Biology (Basel). 2023 Feb 1;12(2):231. doi: 10.3390/biology12020231 (PMC9953348; doi:10.3390/biology12020231)
Supplement: Supplementary file 1 [file biology-12-00231-s001.zip]

Archive with 1 entries (1 files):
- biology-2113960-supplementary.pdf
